# Supplementary material for: Computational Screening to Predict MicroRNA Targets in the Flavivirus 3′ UTR Genome: An Approach for Antiviral Development
Source: Int J Mol Sci. 2024 Sep 21;25(18):10135. doi: 10.3390/ijms251810135 (PMC11432202; doi:10.3390/ijms251810135)
Supplement: Supplementary file 1 [file ijms-25-10135-s001.zip]

Archive with 1 entries (1 files):
- ijms-3202069-supplementary.xlsx
