# Supplementary material for: Computational Screening to Predict MicroRNA Targets in the Flavivirus 3′ UTR Genome: An Approach for Antiviral Development
Source: Int J Mol Sci. 2024 Sep 21;25(18):10135. doi: 10.3390/ijms251810135 (PMC11432202; doi:10.3390/ijms251810135)
Supplement: Supplementary file 1 [file ijms-25-10135-s001.zip › ijms-3202069-supplementary.xlsx]

## Sheet: Sheet1
Homo sapiens	Ae. aegypti	Cu. quinquefasciatus	Caenorhabditis elegans
mde of hsa-miR-18a-3p: -52.600002	mde of aae-miR-184: -49.700001	mde of cqu-miR-1174: -44.400002	mde of cel-let-7-5p: -43.000000
mde of hsa-miR-23a-5p: -52.499996	mde of aae-miR-275-5p: -51.499996	mde of cqu-miR-125-5p: -49.299999	mde of cel-let-7-3p: -39.599995
mde of hsa-miR-92a-1-5p: -51.000008	mde of aae-miR-275-3p: -44.700005	mde of cqu-miR-125-3p: -45.699997	mde of cel-lin-4-5p: -48.299999
mde of hsa-miR-197-5p: -59.199997	mde of aae-miR-277-5p: -41.600002	mde of cqu-miR-281-5p: -49.099998	mde of cel-lin-4-3p: -56.499989
mde of hsa-miR-197-3p: -51.599998	mde of aae-miR-277-3p: -43.099998	mde of cqu-miR-281-3p: -40.700001	mde of cel-miR-1-5p: -43.499996
mde of hsa-miR-198: -51.899994	mde of aae-miR-9c-5p: -42.199997	mde of cqu-miR-124: -42.400002	mde of cel-miR-1-3p: -36.999996
mde of hsa-miR-139-5p: -52.000000	mde of aae-miR-9c-3p: -42.899998	mde of cqu-miR-988-5p: -45.600002	mde of cel-miR-34-5p: -48.900002
mde of hsa-miR-139-3p: -57.699997	mde of aae-miR-8-5p: -47.100002	mde of cqu-miR-988-3p: -46.000000	mde of cel-miR-34-3p: -53.299999
mde of hsa-miR-187-5p: -54.200001	mde of aae-miR-8-3p: -42.699993	mde of cqu-miR-275: -44.700005	mde of cel-miR-35-5p: -49.199997
mde of hsa-miR-210-5p: -57.200001	mde of aae-bantam-5p: -45.199997	mde of cqu-miR-315: -39.100002	mde of cel-miR-35-3p: -50.600002
mde of hsa-miR-210-3p: -52.600006	mde of aae-bantam-3p: -39.599995	mde of cqu-miR-13: -43.999996	mde of cel-miR-36-5p: -46.599998
mde of hsa-miR-214-3p: -51.800003	mde of aae-miR-71-5p: -45.299995	mde of cqu-miR-957: -46.500000	mde of cel-miR-36-3p: -46.900002
mde of hsa-miR-219a-1-3p: -52.799999	mde of aae-miR-71-3p: -43.799999	mde of cqu-miR-999: -42.399998	mde of cel-miR-37-5p: -55.100002
mde of hsa-miR-224-5p: -51.100002	mde of aae-miR-276-5p: -44.799995	mde of cqu-miR-277: -43.099998	mde of cel-miR-37-3p: -50.300007
mde of hsa-miR-125b-1-3p: -52.500000	mde of aae-miR-276-3p: -44.200001	mde of cqu-miR-965: -41.099998	mde of cel-miR-38-5p: -46.199993
mde of hsa-miR-128-1-5p: -56.999996	mde of aae-miR-317: -45.399998	mde of cqu-miR-278: -+C19:C2650.699997	mde of cel-miR-38-3p: -48.799995
mde of hsa-miR-135a-3p: -51.600002	mde of aae-miR-2a-5p: -40.800003	mde of cqu-miR-970: -44.800003	mde of cel-miR-39-5p: -41.899998
mde of hsa-miR-138-5p: -52.200005	mde of aae-miR-2a-3p: -47.099998	mde of cqu-miR-283: -45.699997	mde of cel-miR-39-3p: -47.200005
mde of hsa-miR-145-5p: -51.199997	mde of aae-miR-92a-5p: -51.700005	mde of cqu-miR-9-5p: -42.199997	mde of cel-miR-40-5p: -46.099995
mde of hsa-miR-191-3p: -51.099991	mde of aae-miR-92a-3p: -46.700001	mde of cqu-miR-9-3p: -42.899998	mde of cel-miR-40-3p: -48.600006
mde of hsa-miR-125a-5p: -53.499996	mde of aae-miR-306-5p: -48.800003	mde of cqu-miR-305-5p: -44.500000	mde of cel-miR-41-5p: -45.899994
mde of hsa-miR-125a-3p: -51.799995	mde of aae-miR-306-3p: -48.299999	mde of cqu-miR-305-3p: -43.999996	mde of cel-miR-41-3p: -46.499996
mde of hsa-miR-127-3p: -52.600010	mde of aae-miR-281-5p: -42.399998	mde of cqu-miR-317-5p: -60.200008	mde of cel-miR-42-5p: -50.499996
mde of hsa-miR-134-5p: -52.599998	mde of aae-miR-281-3p: -41.799999	mde of cqu-miR-317-3p: -45.399998	mde of cel-miR-42-3p: -46.999996
mde of hsa-miR-134-3p: -55.199997	mde of aae-miR-980-5p: -54.499996	mde of cqu-miR-981: -47.600002	mde of cel-miR-43-5p: -42.699997
mde of hsa-miR-149-5p: -55.199997	mde of aae-miR-980-3p: -43.099998	mde of cqu-miR-989: -44.799995	mde of cel-miR-43-3p: -45.299999
mde of hsa-miR-149-3p: -56.900002	mde of aae-miR-278-5p: -54.600006	mde of cqu-miR-1175-5p: -48.599998	mde of cel-miR-44-5p: -47.699993
mde of hsa-miR-150-3p: -55.699997	mde of aae-miR-278-3p: -50.699997	mde of cqu-miR-1175-3p: -44.199997	mde of cel-miR-44-3p: -43.500008
mde of hsa-miR-185-3p: -53.499996	mde of aae-miR-989: -44.799995	mde of cqu-miR-276-5p: -41.599998	mde of cel-miR-45-5p: -45.699997
mde of hsa-miR-193a-5p: -52.099998	mde of aae-miR-14: -42.899998	mde of cqu-miR-276-3p: -46.600002	mde of cel-miR-45-3p: -43.500008
mde of hsa-miR-128-2-5p: -55.399998	mde of aae-miR-11-5p: -51.999996	mde of cqu-miR-12-5p: -56.099995	mde of cel-miR-46-5p: -46.699997
mde of hsa-miR-106b-3p: -51.400005	mde of aae-miR-11-3p: -45.500004	mde of cqu-miR-12-3p: -46.399998	mde of cel-miR-46-3p: -48.799999
mde of hsa-miR-99b-5p: -52.800003	mde of aae-miR-190: -41.599998	mde of cqu-miR-210-5p: -49.400002	mde of cel-miR-47-5p: -44.599998
mde of hsa-miR-99b-3p: -52.999996	mde of aae-miR-1890: -41.399998	mde of cqu-miR-210-3p: -49.800003	mde of cel-miR-47-3p: -50.299999
mde of hsa-miR-296-5p: -54.499996	mde of aae-miR-957: -46.500000	mde of cqu-miR-263: -48.299999	mde of cel-miR-48-5p: -51.799999
mde of hsa-miR-296-3p: -55.299999	mde of aae-miR-305-5p: -50.000000	mde of cqu-miR-92: -44.500000	mde of cel-miR-48-3p: -52.000004
mde of hsa-miR-362-5p: -51.499996	mde of aae-miR-305-3p: -48.399998	mde of cqu-miR-71-5p: -45.299995	mde of cel-miR-49-5p: -48.400002
mde of hsa-miR-365a-5p: -52.899998	mde of aae-miR-87: -42.199993	mde of cqu-miR-71-3p: -43.799999	mde of cel-miR-49-3p: -49.300003
mde of hsa-miR-365b-5p: -52.400005	mde of aae-miR-12-5p: -46.399998	mde of cqu-miR-190: -41.599998	mde of cel-miR-50-5p: -47.200001
mde of hsa-miR-370-3p: -55.499996	mde of aae-miR-12-3p: -41.500000	mde of cqu-miR-11-5p: -48.599995	mde of cel-miR-50-3p: -46.799992
mde of hsa-miR-375-5p: -56.500000	mde of aae-miR-13-5p: -42.200001	mde of cqu-miR-11-3p: -45.500004	mde of cel-miR-51-5p: -50.199993
mde of hsa-miR-378a-5p: -53.099995	mde of aae-miR-13-3p: -44.899998	mde of cqu-miR-285-5p: -49.599995	mde of cel-miR-51-3p: -49.100002
mde of hsa-miR-330-5p: -51.399998	mde of aae-miR-999: -42.399998	mde of cqu-miR-285-3p: -42.899994	mde of cel-miR-52-5p: -51.800003
mde of hsa-miR-330-3p: -52.700005	mde of aae-miR-125-5p: -49.299999	mde of cqu-miR-2: -47.099998	mde of cel-miR-52-3p: -43.699997
mde of hsa-miR-328-5p: -64.900002	mde of aae-miR-308-5p: -45.700005	mde of cqu-miR-137: -41.000000	mde of cel-miR-53-5p: -51.200001
mde of hsa-miR-328-3p: -56.000000	mde of aae-miR-308-3p: -35.599998	mde of cqu-miR-932-5p: -44.400009	mde of cel-miR-53-3p: -47.999996
mde of hsa-miR-342-3p: -51.599998	mde of aae-miR-315-5p: -39.100002	mde of cqu-miR-932-3p: -40.799995	mde of cel-miR-54-5p: -47.500000
mde of hsa-miR-323a-5p: -56.600006	mde of aae-miR-315-3p: -41.599998	mde of cqu-miR-279-5p: -48.099998	mde of cel-miR-54-3p: -48.499996
mde of hsa-miR-326: -51.399998	mde of aae-miR-1891: -41.099998	mde of cqu-miR-279-3p: -42.900002	mde of cel-miR-55-5p: -45.399994
mde of hsa-miR-331-5p: -52.299995	mde of aae-miR-1175-5p: -48.599998	mde of cqu-miR-996: -40.200001	mde of cel-miR-55-3p: -46.500000
mde of hsa-miR-324-5p: -52.700001	mde of aae-miR-1175-3p: -47.099998	mde of cqu-miR-1891: -41.099998	mde of cel-miR-56-5p: -54.499992
mde of hsa-miR-324-3p: -59.600002	mde of aae-miR-1174: -40.000000	mde of cqu-miR-184: -49.700001	mde of cel-miR-56-3p: -47.300003
mde of hsa-miR-339-5p: -57.900002	mde of aae-miR-993: -48.200005	mde of cqu-miR-31-5p: -48.299999	mde of cel-miR-57-5p: -53.400002
mde of hsa-miR-339-3p: -58.400002	mde of aae-miR-981: -47.600002	mde of cqu-miR-31-3p: -39.999996	mde of cel-miR-57-3p: -48.100002
mde of hsa-miR-345-5p: -52.800003	mde of aae-miR-965: -41.099998	mde of cqu-miR-1890: -41.399998	mde of cel-miR-58a-5p: -50.499996
mde of hsa-miR-345-3p: -55.399998	mde of aae-miR-932-5p: -44.400009	mde of cqu-miR-980: -43.099998	mde of cel-miR-58a-3p: -46.400005
mde of hsa-miR-346: -56.700001	mde of aae-miR-932-3p: -44.099998	mde of cqu-miR-308: -35.599998	mde of cel-miR-59-5p: -45.899998
mde of hsa-miR-423-5p: -53.600006	mde of aae-miR-927: -42.900002	mde of cqu-miR-79: -46.099995	mde of cel-miR-59-3p: -45.099995
mde of hsa-miR-423-3p: -58.400002	mde of aae-miR-309a: -44.799995	mde of cqu-miR-2951-5p: -57.699997	mde of cel-miR-60-5p: -43.799999
mde of hsa-miR-425-3p: -54.000000	mde of aae-miR-285: -42.899994	mde of cqu-miR-2951-3p: -77.800003	mde of cel-miR-60-3p: -38.399998
mde of hsa-miR-431-3p: -51.300003	mde of aae-miR-137: -41.000000	mde of cqu-miR-2941-1-5p: -44.899998	mde of cel-miR-61-5p: -50.599998
mde of hsa-miR-433-3p: -51.399994	mde of aae-miR-133: -50.400005	mde of cqu-miR-2941-3p: -49.999996	mde of cel-miR-61-3p: -42.699997
mde of hsa-miR-412-3p: -54.200001	mde of aae-miR-31: -48.299999	mde of cqu-miR-2941-2-5p: -55.100002	mde of cel-miR-62: -39.400002
mde of hsa-miR-484: -55.799995	mde of aae-miR-10: -44.700001	mde of cqu-miR-2952: -51.500000	mde of cel-miR-63-5p: -50.599995
mde of hsa-miR-486-5p: -53.900002	mde of aae-miR-283: -48.099998	mde of cqu-miR-133: -50.400005	mde of cel-miR-63-3p: -48.100002
mde of hsa-miR-490-3p: -51.200001	mde of aae-miR-988-5p: -41.399998	mde of cqu-miR-306: -48.800003	mde of cel-miR-64-5p: -47.099998
mde of hsa-miR-491-5p: -52.799995	mde of aae-miR-988-3p: -49.299999	mde of cqu-miR-87: -42.199993	mde of cel-miR-64-3p: -45.800003
mde of hsa-miR-146b-3p: -51.899998	mde of aae-miR-124: -42.400002	mde of cqu-miR-316: -46.100002	mde of cel-miR-65-5p: -47.099998
mde of hsa-miR-492: -51.900002	mde of aae-miR-2940-5p: -46.400002	mde of cqu-miR-375: -43.099998	mde of cel-miR-65-3p: -49.200001
mde of hsa-miR-432-5p: -51.599998	mde of aae-miR-2940-3p: -46.199997	mde of cqu-miR-309: -45.399998	mde of cel-miR-66-5p: -47.499996
mde of hsa-miR-193b-5p: -51.699997	mde of aae-miR-2765: -51.300003	mde of cqu-miR-998: -39.400002	mde of cel-miR-66-3p: -39.500000
mde of hsa-miR-193b-3p: -52.099998	mde of aae-miR-2941: -49.999996		mde of cel-miR-67-5p: -48.899998
mde of hsa-miR-512-5p: -51.000000	mde of aae-miR-33: -40.000000		mde of cel-miR-67-3p: -49.399998
mde of hsa-miR-523-3p: -52.499992	mde of aae-miR-279: -42.900002		mde of cel-miR-70-5p: -42.599998
mde of hsa-miR-519d-5p: -53.900002	mde of aae-miR-263a-5p: -48.299999		mde of cel-miR-70-3p: -45.400002
mde of hsa-miR-503-5p: -51.600002	mde of aae-miR-263a-3p: -52.199997		mde of cel-miR-72-5p: -48.500000
mde of hsa-miR-503-3p: -53.100002	mde of aae-miR-7: -43.199997		mde of cel-miR-72-3p: -50.400002
mde of hsa-miR-508-5p: -53.499992	mde of aae-miR-100: -48.000000		mde of cel-miR-73-5p: -53.600002
mde of hsa-miR-532-3p: -53.200008	mde of aae-miR-970: -44.800003		mde of cel-miR-73-3p: -49.000000
mde of hsa-miR-92b-5p: -57.800003	mde of aae-miR-210: -42.600002		mde of cel-miR-74-5p: -53.400002
mde of hsa-miR-92b-3p: -53.399998	mde of aae-miR-79-5p: -46.099995		mde of cel-miR-74-3p: -45.399994
mde of hsa-miR-557: -53.800003	mde of aae-miR-79-3p: -39.000000		mde of cel-miR-75-5p: -41.900002
mde of hsa-miR-572: -54.699997	mde of aae-miR-307: -49.599998		mde of cel-miR-75-3p: -45.000004
mde of hsa-miR-574-3p: -51.000000	mde of aae-miR-2942: -43.700001		mde of cel-miR-76-5p: -44.099998
mde of hsa-miR-584-3p: -52.200001	mde of aae-miR-2943: -45.400005		mde of cel-miR-76-3p: -43.400002
mde of hsa-miR-589-3p: -52.399994	mde of aae-miR-375: -43.099998		mde of cel-miR-77-5p: -45.200001
mde of hsa-miR-550a-5p: -54.899998	mde of aae-miR-2944a-5p: -49.599998		mde of cel-miR-77-3p: -48.199997
mde of hsa-miR-593-5p: -59.100010	mde of aae-miR-2944b-5p: -49.399990		mde of cel-miR-78: -47.200001
mde of hsa-miR-596: -56.299995	mde of aae-miR-2944b-3p: -44.500000		mde of cel-miR-80-5p: -42.799999
mde of hsa-miR-598-5p: -55.599998	mde of aae-miR-193: -47.499996		mde of cel-miR-80-3p: -45.099998
mde of hsa-miR-602: -60.500008	mde of aae-miR-2b: -49.699997		mde of cel-miR-81-5p: -47.899998
mde of hsa-miR-608: -62.799999	mde of aae-miR-219: -43.300003		mde of cel-miR-81-3p: -44.500000
mde of hsa-miR-611: -60.799992	mde of aae-miR-2c: -47.299995		mde of cel-miR-82-5p: -47.099998
mde of hsa-miR-612: -59.900002	mde of aae-miR-263b-5p: -49.700001		mde of cel-miR-82-3p: -46.500000
mde of hsa-miR-614: -52.900002	mde of aae-miR-263b-3p: -44.999996		mde of cel-miR-83-5p: -41.200005
mde of hsa-miR-615-5p: -59.699993	mde of aae-miR-282-5p: -57.300003		mde of cel-miR-83-3p: -37.599998
mde of hsa-miR-615-3p: -55.599998	mde of aae-miR-282-3p: -48.099998		mde of cel-miR-84-5p: -43.199997
mde of hsa-miR-619-3p: -53.700001	mde of aae-miR-286b: -55.999992		mde of cel-miR-84-3p: -44.500000
mde of hsa-miR-623: -55.599998	mde of aae-miR-286a: -58.500000		mde of cel-miR-85-5p: -38.099998
mde of hsa-miR-631: -52.699997	mde of aae-miR-2945-5p: -54.099995		mde of cel-miR-85-3p: -41.900002
mde of hsa-miR-33b-3p: -55.400002	mde of aae-miR-2945-3p: -46.500000		mde of cel-miR-86-5p: -45.099998
mde of hsa-miR-636: -58.200005	mde of aae-miR-316: -46.100002		mde of cel-miR-86-3p: -49.700005
mde of hsa-miR-637: -60.300003	mde of aae-miR-309b-5p: -49.700001		mde of cel-miR-87-5p: -51.899998
mde of hsa-miR-638: -69.800011	mde of aae-miR-309b-3p: -47.599998		mde of cel-miR-87-3p: -44.799999
mde of hsa-miR-639: -55.600002	mde of aae-miR-92b-5p: -52.400005		mde of cel-miR-90-5p: -46.999996
mde of hsa-miR-650: -52.099995	mde of aae-miR-92b-3p: -50.000004		mde of cel-miR-90-3p: -45.000000
mde of hsa-miR-652-5p: -57.599998	mde of aae-miR-9a: -43.299995		mde of cel-miR-58b-5p: -45.000004
mde of hsa-miR-661: -62.000008	mde of aae-miR-9b: -44.099995		mde of cel-miR-58b-3p: -46.199997
mde of hsa-miR-662: -52.100006	mde of aae-miR-2946: -44.999996		mde of cel-miR-2207-5p: -42.700001
mde of hsa-miR-663a: -64.300003	mde of aae-miR-929: -45.499996		mde of cel-miR-2207-3p: -47.099998
mde of hsa-miR-449b-3p: -51.300003	mde of aae-miR-11893: -44.299999		mde of cel-miR-2208a-5p: -47.399990
mde of hsa-miR-654-5p: -52.299999	mde of aae-miR-11894a: -40.099998		mde of cel-miR-2208a-3p: -42.000000
mde of hsa-miR-657: -54.600002	mde of aae-miR-11894b: -38.000000		mde of cel-miR-2208b-5p: -49.799992
mde of hsa-miR-658: -61.599995	mde of aae-miR-11895: -43.299999		mde of cel-miR-2208b-3p: -41.600002
mde of hsa-miR-659-5p: -51.399998	mde of aae-miR-10365: -37.900002		mde of cel-miR-2209a-5p: -48.000000
mde of hsa-miR-659-3p: -54.799992	mde of aae-miR-11896: -47.399998		mde of cel-miR-2209a-3p: -46.699997
mde of hsa-miR-542-5p: -52.999996	mde of aae-miR-11897a: -38.000004		mde of cel-miR-2209c-5p: -47.700005
mde of hsa-miR-671-5p: -59.500000	mde of aae-miR-11898: -45.899998		mde of cel-miR-2209c-3p: -47.499996
mde of hsa-miR-671-3p: -53.000000	mde of aae-miR-11897b: -37.600002		mde of cel-miR-2210-5p: -41.799999
mde of hsa-miR-668-3p: -56.699997	mde of aae-miR-11899: -41.400002		mde of cel-miR-2210-3p: -45.099998
mde of hsa-miR-1224-3p: -53.500000	mde of aae-miR-11900: -34.000000		mde of cel-miR-2211-5p: -52.399998
mde of hsa-miR-1296-5p: -53.799992	mde of aae-miR-11901: -37.699997		mde of cel-miR-2211-3p: -43.700001
mde of hsa-miR-1296-3p: -52.799995	mde of aae-miR-11902: -48.000004		mde of cel-miR-2212-5p: -48.200001
mde of hsa-miR-1271-3p: -51.200005	mde of aae-miR-11903a: -45.800003		mde of cel-miR-2212-3p: -42.199997
mde of hsa-miR-1301-3p: -54.699993	mde of aae-miR-11904: -44.299995		mde of cel-miR-2213-5p: -48.100002
mde of hsa-miR-449c-5p: -54.500004	mde of aae-miR-11905: -45.299999		mde of cel-miR-2213-3p: -45.799999
mde of hsa-miR-769-5p: -51.200005	mde of aae-miR-11906: -49.900002		mde of cel-miR-2215-5p: -48.799999
mde of hsa-miR-769-3p: -56.099998	mde of aae-miR-11907: -43.400002		mde of cel-miR-2215-3p: -45.100002
mde of hsa-miR-766-3p: -55.200005	mde of aae-miR-11908: -41.599995		mde of cel-miR-2216-5p: -41.799999
mde of hsa-miR-762: -64.099998	mde of aae-miR-11909: -42.100002		mde of cel-miR-2216-3p: -37.799999
mde of hsa-miR-764: -51.299999	mde of aae-miR-11910: -51.399998		mde of cel-miR-1832b-5p: -53.600002
mde of hsa-miR-770-5p: -56.200001	mde of aae-miR-11911: -47.600006		mde of cel-miR-1832b-3p: -53.099998
mde of hsa-miR-675-5p: -59.000000	mde of aae-miR-11912: -47.000004		mde of cel-miR-2217a-5p: -57.599991
mde of hsa-miR-298: -56.899994	mde of aae-miR-11913: -42.500000		mde of cel-miR-2217a-3p: -53.500000
mde of hsa-miR-874-5p: -58.799999	mde of aae-miR-11914: -39.699997		mde of cel-miR-2209b-5p: -43.500000
mde of hsa-miR-874-3p: -60.299992	mde of aae-miR-11915: -51.200001		mde of cel-miR-2209b-3p: -47.900002
mde of hsa-miR-541-5p: -56.199997	mde of aae-miR-11918: -52.700001		mde of cel-miR-2218a-5p: -41.099998
mde of hsa-miR-744-5p: -53.200005	mde of aae-miR-11919: -52.100006		mde of cel-miR-2218a-3p: -45.299999
mde of hsa-miR-885-3p: -52.699989	mde of aae-miR-11920: -45.800003		mde of cel-miR-2218b-5p: -40.100006
mde of hsa-miR-877-3p: -52.200001	mde of aae-miR-11921: -45.799995		mde of cel-miR-2218b-3p: -37.600002
mde of hsa-miR-887-3p: -56.599991	mde of aae-miR-11922: -48.000000		mde of cel-miR-2219-5p: -49.999992
mde of hsa-miR-665: -52.900002	mde of aae-miR-11923: -52.099995		mde of cel-miR-2219-3p: -49.800003
mde of hsa-miR-873-3p: -52.799999	mde of aae-miR-11924: -46.299999		mde of cel-miR-2220-5p: -35.899998
mde of hsa-miR-760: -52.199993	mde of aae-miR-11925: -49.299995		mde of cel-miR-2220-3p: -40.900002
mde of hsa-miR-921: -55.099998	mde of aae-miR-11926: -46.500000		mde of cel-miR-2221: -47.900002
mde of hsa-miR-933: -55.799992	mde of aae-miR-11927: -42.000000		mde of cel-miR-2953-5p: -38.700005
mde of hsa-miR-935: -54.700001	mde of aae-miR-11928: -48.000000		mde of cel-miR-2953-3p: -42.899998
mde of hsa-miR-937-5p: -51.000000			mde of cel-miR-4805-5p: -45.100002
mde of hsa-miR-937-3p: -53.200001			mde of cel-miR-4805-3p: -38.599998
mde of hsa-miR-939-5p: -62.699997			mde of cel-miR-4938: -45.700005
mde of hsa-miR-939-3p: -56.299999			mde of cel-miR-5545-5p: -44.500011
mde of hsa-miR-940: -58.299995			mde of cel-miR-5545-3p: -43.299995
mde of hsa-miR-941: -54.600002			mde of cel-miR-5546-5p: -43.799999
mde of hsa-miR-1180-5p: -55.099995			mde of cel-miR-5546-3p: -43.899998
mde of hsa-miR-1180-3p: -53.899994			mde of cel-miR-5547-5p: -40.700001
mde of hsa-miR-1181: -59.299999			mde of cel-miR-5547-3p: -45.299995
mde of hsa-miR-1182: -54.899994			mde of cel-miR-5548-5p: -63.500000
mde of hsa-miR-1183: -62.100002			mde of cel-miR-5548-3p: -55.500000
mde of hsa-miR-1184: -52.700001			mde of cel-miR-5549-5p: -36.599998
mde of hsa-miR-1225-5p: -59.599995			mde of cel-miR-5549-3p: -37.999996
mde of hsa-miR-1225-3p: -59.500004			mde of cel-miR-5550-5p: -47.300003
mde of hsa-miR-1226-5p: -65.199997			mde of cel-miR-5550-3p: -43.799999
mde of hsa-miR-1226-3p: -52.099995			mde of cel-miR-5551-5p: -43.599995
mde of hsa-miR-1228-5p: -55.399994			mde of cel-miR-5551-3p: -41.699997
mde of hsa-miR-1228-3p: -53.399998			mde of cel-miR-5552-5p: -46.399998
mde of hsa-miR-1229-5p: -59.500000			mde of cel-miR-5552-3p: -49.299999
mde of hsa-miR-1229-3p: -56.799999			mde of cel-miR-5553-5p: -50.099998
mde of hsa-miR-1233-5p: -58.300003			mde of cel-miR-5553-3p: -50.900002
mde of hsa-miR-1233-3p: -51.600002			mde of cel-miR-5592-5p: -47.299995
mde of hsa-miR-1234-3p: -58.299995			mde of cel-miR-5592-3p: -49.500000
mde of hsa-miR-1236-5p: -51.399998			mde of cel-miR-5593-5p: -44.499992
mde of hsa-miR-1236-3p: -52.000000			mde of cel-miR-5593-3p: -42.500000
mde of hsa-miR-1237-5p: -60.700008			mde of cel-miR-5594-5p: -37.800003
mde of hsa-miR-1237-3p: -53.299995			mde of cel-miR-5594-3p: -39.000000
mde of hsa-miR-1238-5p: -56.299995			mde of cel-miR-356b-5p: -50.000000
mde of hsa-miR-1202: -52.899998			mde of cel-miR-356b-3p: -47.699997
mde of hsa-miR-1203: -53.200005			mde of cel-miR-5595-5p: -47.599998
mde of hsa-miR-663b: -60.399998			mde of cel-miR-5595-3p: -53.400002
mde of hsa-miR-1207-5p: -57.199993			mde of cel-miR-8186-5p: -45.600002
mde of hsa-miR-1291: -56.800003			mde of cel-miR-8186-3p: -44.099998
mde of hsa-miR-1304-3p: -51.999996			mde of cel-miR-8187-5p: -48.300003
mde of hsa-miR-1247-5p: -59.999992			mde of cel-miR-8187-3p: -46.099998
mde of hsa-miR-1247-3p: -61.799999			mde of cel-miR-8188-5p: -42.599998
mde of hsa-miR-1249-5p: -57.800003			mde of cel-miR-8188-3p: -44.500000
mde of hsa-miR-1249-3p: -55.000000			mde of cel-miR-8189-5p: -49.000000
mde of hsa-miR-1266-5p: -55.000004			mde of cel-miR-8189-3p: -49.299995
mde of hsa-miR-1266-3p: -52.399998			mde of cel-miR-8190-5p: -54.799995
mde of hsa-miR-1269a: -52.799999			mde of cel-miR-8190-3p: -40.800003
mde of hsa-miR-1292-5p: -62.900005			mde of cel-miR-8191-5p: -47.699993
mde of hsa-miR-1292-3p: -54.599995			mde of cel-miR-8191-3p: -47.099995
mde of hsa-miR-1306-5p: -53.799999			mde of cel-miR-8192-5p: -58.000000
mde of hsa-miR-1307-5p: -56.399998			mde of cel-miR-8192-3p: -51.100002
mde of hsa-miR-1307-3p: -57.599995			mde of cel-miR-8193-5p: -55.500000
mde of hsa-miR-1469: -63.400002			mde of cel-miR-8193-3p: -46.300003
mde of hsa-miR-1470: -59.199997			mde of cel-miR-8194-5p: -43.899994
mde of hsa-miR-1471: -56.900002			mde of cel-miR-8194-3p: -44.599998
mde of hsa-miR-1538: -59.800003			mde of cel-miR-8195-5p: -53.099995
mde of hsa-miR-1539: -53.899998			mde of cel-miR-8195-3p: -51.099995
mde of hsa-miR-1908-5p: -55.399998			mde of cel-miR-8196a-5p: -42.799992
mde of hsa-miR-1908-3p: -63.099998			mde of cel-miR-8196a-3p: -37.199997
mde of hsa-miR-1909-5p: -53.900002			mde of cel-miR-8197-5p: -48.599998
mde of hsa-miR-1909-3p: -60.499996			mde of cel-miR-8197-3p: -42.599998
mde of hsa-miR-1910-5p: -54.100006			mde of cel-miR-8198-5p: -32.500000
mde of hsa-miR-1911-5p: -53.000000			mde of cel-miR-8198-3p: -36.700001
mde of hsa-miR-1913: -57.700008			mde of cel-miR-8199-5p: -39.799999
mde of hsa-miR-1914-5p: -56.799999			mde of cel-miR-8199-3p: -37.899998
mde of hsa-miR-1914-3p: -59.899998			mde of cel-miR-8200-5p: -50.799995
mde of hsa-miR-1915-5p: -56.099998			mde of cel-miR-8200-3p: -50.899998
mde of hsa-miR-1915-3p: -58.300003			mde of cel-miR-8201-5p: -42.900002
mde of hsa-miR-1972: -53.900002			mde of cel-miR-8201-3p: -38.500000
mde of hsa-miR-2110: -52.900002			mde of cel-miR-8202-5p: -40.599998
mde of hsa-miR-2276-5p: -52.300007			mde of cel-miR-8202-3p: -39.200001
mde of hsa-miR-2276-3p: -51.400002			mde of cel-miR-8203-5p: -42.899998
mde of hsa-miR-2277-5p: -61.700005			mde of cel-miR-8203-3p: -45.000000
mde of hsa-miR-2277-3p: -53.200001			mde of cel-miR-4810b-5p: -42.199997
mde of hsa-miR-2682-5p: -51.799999			mde of cel-miR-4810b-3p: -42.000000
mde of hsa-miR-2682-3p: -51.599998			mde of cel-miR-8204-5p: -52.699997
mde of hsa-miR-711: -53.999996			mde of cel-miR-8204-3p: -59.299999
mde of hsa-miR-718: -59.199997			mde of cel-miR-8196b-5p: -39.499992
mde of hsa-miR-2861: -54.899998			mde of cel-miR-8196b-3p: -38.999996
mde of hsa-miR-3127-3p: -55.200005			mde of cel-miR-8205-5p: -46.700001
mde of hsa-miR-3130-5p: -52.400002			mde of cel-miR-8205-3p: -50.300003
mde of hsa-miR-3131: -56.300003			mde of cel-miR-8206-5p: -34.200001
mde of hsa-miR-3132: -55.799999			mde of cel-miR-8206-3p: -36.399998
mde of hsa-miR-3135a: -51.000004			mde of cel-miR-8207-5p: -45.700005
mde of hsa-miR-3137: -57.000000			mde of cel-miR-8207-3p: -44.399998
mde of hsa-miR-3138: -56.299995			mde of cel-miR-8208-5p: -47.900002
mde of hsa-miR-3141: -51.099995			mde of cel-miR-8208-3p: -51.400002
mde of hsa-miR-3147: -58.299995			mde of cel-miR-8209-5p: -36.000000
mde of hsa-miR-3150a-5p: -51.100002			mde of cel-miR-8209-3p: -47.699997
mde of hsa-miR-3150a-3p: -54.299999			mde of cel-miR-8210-5p: -55.899998
mde of hsa-miR-3154: -52.100002			mde of cel-miR-8210-3p: -39.699997
mde of hsa-miR-3158-3p: -51.399998			mde of cel-miR-2217b-1-5p: -56.699993
mde of hsa-miR-3162-5p: -54.099995			mde of cel-miR-2217b-3p: -49.000004
mde of hsa-miR-3162-3p: -55.199993			mde of cel-miR-2217b-5p: -55.199993
mde of hsa-miR-3166: -51.900002			mde of cel-miR-8211-5p: -50.700001
mde of hsa-miR-1193: -56.199997			mde of cel-miR-8211-3p: -55.800003
mde of hsa-miR-323b-5p: -53.600002			mde of cel-miR-8212-5p: -37.399998
mde of hsa-miR-3175: -54.099998			mde of cel-miR-8212-3p: -44.400005
mde of hsa-miR-3177-5p: -54.600010			mde of cel-miR-12134: -38.000000
mde of hsa-miR-3177-3p: -53.099995			mde of cel-miR-55b: -47.500000
mde of hsa-miR-3180-5p: -64.400002			mde of cel-miR-58c: -45.299999
mde of hsa-miR-3180-3p: -59.299995
mde of hsa-miR-3181: -54.100002
mde of hsa-miR-3183: -56.000000
mde of hsa-miR-3184-5p: -56.600006
mde of hsa-miR-3184-3p: -53.599998
mde of hsa-miR-3185: -56.700001
mde of hsa-miR-3186-5p: -51.300003
mde of hsa-miR-3187-5p: -57.200005
mde of hsa-miR-3187-3p: -51.900005
mde of hsa-miR-3188: -54.599995
mde of hsa-miR-3189-5p: -62.499996
mde of hsa-miR-3190-3p: -54.200001
mde of hsa-miR-3191-5p: -52.299995
mde of hsa-miR-3191-3p: -57.000000
mde of hsa-miR-3192-5p: -51.800003
mde of hsa-miR-3193: -51.499996
mde of hsa-miR-3194-5p: -55.200001
mde of hsa-miR-3194-3p: -51.400002
mde of hsa-miR-3196: -51.799999
mde of hsa-miR-3197: -58.500004
mde of hsa-miR-3198: -52.799995
mde of hsa-miR-378c: -56.100002
mde of hsa-miR-4298: -56.000000
mde of hsa-miR-4313: -53.199997
mde of hsa-miR-4322: -55.099998
mde of hsa-miR-4321: -53.700005
mde of hsa-miR-4259: -52.899994
mde of hsa-miR-4254: -53.899998
mde of hsa-miR-4269: -52.000004
mde of hsa-miR-4270: -52.299999
mde of hsa-miR-4281: -53.999992
mde of hsa-miR-3605-3p: -53.099995
mde of hsa-miR-3614-5p: -53.500004
mde of hsa-miR-3615: -54.200001
mde of hsa-miR-3619-5p: -53.600002
mde of hsa-miR-3619-3p: -54.800003
mde of hsa-miR-3620-5p: -59.700001
mde of hsa-miR-3620-3p: -55.800003
mde of hsa-miR-3621: -54.700001
mde of hsa-miR-3622a-5p: -54.999996
mde of hsa-miR-3622a-3p: -53.299999
mde of hsa-miR-3622b-3p: -52.600002
mde of hsa-miR-3648: -58.599998
mde of hsa-miR-3651: -55.999996
mde of hsa-miR-3661: -54.400002
mde of hsa-miR-3663-5p: -52.700005
mde of hsa-miR-3663-3p: -59.400009
mde of hsa-miR-3670: -52.900002
mde of hsa-miR-3677-5p: -54.200005
mde of hsa-miR-3677-3p: -58.299999
mde of hsa-miR-3679-5p: -54.599998
mde of hsa-miR-3690: -53.000000
mde of hsa-miR-3691-5p: -51.999996
mde of hsa-miR-3692-5p: -55.899994
mde of hsa-miR-3692-3p: -51.500008
mde of hsa-miR-3714: -52.799995
mde of hsa-miR-3907: -54.099998
mde of hsa-miR-3909: -52.900002
mde of hsa-miR-3911: -53.299999
mde of hsa-miR-3916: -53.999996
mde of hsa-miR-3918: -51.699997
mde of hsa-miR-3150b-5p: -53.399998
mde of hsa-miR-3922-5p: -55.599998
mde of hsa-miR-3928-5p: -51.400005
mde of hsa-miR-3928-3p: -52.000004
mde of hsa-miR-3929: -51.299999
mde of hsa-miR-3934-3p: -51.500004
mde of hsa-miR-3937: -56.199997
mde of hsa-miR-3939: -51.199997
mde of hsa-miR-3940-5p: -52.200001
mde of hsa-miR-3940-3p: -55.900002
mde of hsa-miR-3943: -56.000004
mde of hsa-miR-3944-3p: -59.800003
mde of hsa-miR-1268b: -55.099995
mde of hsa-miR-4433a-5p: -56.099995
mde of hsa-miR-4433a-3p: -52.899994
mde of hsa-miR-4435: -51.799999
mde of hsa-miR-4440: -52.400005
mde of hsa-miR-4446-3p: -53.699993
mde of hsa-miR-4449: -60.800007
mde of hsa-miR-3135b: -53.900002
mde of hsa-miR-4462: -55.900002
mde of hsa-miR-4466: -53.699997
mde of hsa-miR-4467: -51.500000
mde of hsa-miR-4469: -56.099998
mde of hsa-miR-3689d: -51.799999
mde of hsa-miR-4479: -59.100002
mde of hsa-miR-4488: -53.000000
mde of hsa-miR-4494: -53.500000
mde of hsa-miR-4498: -54.200005
mde of hsa-miR-4507: -52.500000
mde of hsa-miR-4512: -53.799999
mde of hsa-miR-4513: -55.000000
mde of hsa-miR-4515: -58.100002
mde of hsa-miR-4518: -56.000004
mde of hsa-miR-4522: -51.500000
mde of hsa-miR-4523: -54.799999
mde of hsa-miR-4526: -55.900005
mde of hsa-miR-4533: -54.299999
mde of hsa-miR-4539: -53.100002
mde of hsa-miR-3960: -59.699997
mde of hsa-miR-3972: -57.099998
mde of hsa-miR-3978: -53.199997
mde of hsa-miR-4632-5p: -60.199997
mde of hsa-miR-4632-3p: -54.800007
mde of hsa-miR-4634: -57.099998
mde of hsa-miR-4638-5p: -51.099998
mde of hsa-miR-4638-3p: -61.700005
mde of hsa-miR-4640-5p: -60.700001
mde of hsa-miR-4640-3p: -54.899998
mde of hsa-miR-4641: -51.300003
mde of hsa-miR-4642: -54.900002
mde of hsa-miR-4646-5p: -53.500000
mde of hsa-miR-4649-5p: -62.699997
mde of hsa-miR-4649-3p: -53.899994
mde of hsa-miR-4651: -55.199997
mde of hsa-miR-4654: -52.500000
mde of hsa-miR-4655-5p: -57.799999
mde of hsa-miR-4655-3p: -58.399998
mde of hsa-miR-4656: -59.699997
mde of hsa-miR-4658: -51.799995
mde of hsa-miR-4663: -56.400002
mde of hsa-miR-4664-5p: -54.100006
mde of hsa-miR-4664-3p: -55.200001
mde of hsa-miR-4665-5p: -60.800007
mde of hsa-miR-4665-3p: -73.600006
mde of hsa-miR-4667-5p: -51.999996
mde of hsa-miR-4667-3p: -51.799999
mde of hsa-miR-4669: -54.899998
mde of hsa-miR-4673: -56.999996
mde of hsa-miR-4674: -57.700005
mde of hsa-miR-4675: -52.400005
mde of hsa-miR-4682: -54.499996
mde of hsa-miR-4683: -56.100002
mde of hsa-miR-4685-5p: -64.200005
mde of hsa-miR-4685-3p: -54.000004
mde of hsa-miR-4687-5p: -55.500004
mde of hsa-miR-4687-3p: -53.700001
mde of hsa-miR-1343-5p: -64.499992
mde of hsa-miR-1343-3p: -58.500000
mde of hsa-miR-4688: -56.199997
mde of hsa-miR-4689: -54.099998
mde of hsa-miR-4690-5p: -54.300003
mde of hsa-miR-4690-3p: -52.500004
mde of hsa-miR-4691-5p: -57.500004
mde of hsa-miR-4691-3p: -54.899998
mde of hsa-miR-4695-5p: -56.500008
mde of hsa-miR-4695-3p: -51.399998
mde of hsa-miR-4697-5p: -55.699997
mde of hsa-miR-4697-3p: -57.399998
mde of hsa-miR-4700-5p: -51.799995
mde of hsa-miR-4700-3p: -62.899998
mde of hsa-miR-4701-5p: -52.699997
mde of hsa-miR-4706: -63.000008
mde of hsa-miR-4707-5p: -64.900002
mde of hsa-miR-4707-3p: -58.399998
mde of hsa-miR-4713-5p: -53.200001
mde of hsa-miR-4713-3p: -51.700001
mde of hsa-miR-4717-5p: -52.399998
mde of hsa-miR-4717-3p: -51.299999
mde of hsa-miR-4721: -56.499996
mde of hsa-miR-4722-5p: -57.100002
mde of hsa-miR-4722-3p: -55.300003
mde of hsa-miR-4723-5p: -55.000000
mde of hsa-miR-4723-3p: -54.400002
mde of hsa-miR-4725-5p: -52.399994
mde of hsa-miR-4725-3p: -56.199997
mde of hsa-miR-4726-5p: -59.599998
mde of hsa-miR-4726-3p: -56.700001
mde of hsa-miR-4728-5p: -57.300011
mde of hsa-miR-4728-3p: -62.899998
mde of hsa-miR-4730: -56.199997
mde of hsa-miR-4731-5p: -53.499996
mde of hsa-miR-4731-3p: -51.499996
mde of hsa-miR-4732-5p: -53.200005
mde of hsa-miR-4734: -58.999996
mde of hsa-miR-4738-3p: -52.199997
mde of hsa-miR-4739: -67.199997
mde of hsa-miR-4740-5p: -54.900002
mde of hsa-miR-4740-3p: -57.000000
mde of hsa-miR-4741: -63.599998
mde of hsa-miR-4743-5p: -58.199997
mde of hsa-miR-4745-5p: -63.399998
mde of hsa-miR-4745-3p: -60.799992
mde of hsa-miR-4746-5p: -57.600002
mde of hsa-miR-4746-3p: -56.500000
mde of hsa-miR-4747-3p: -55.599995
mde of hsa-miR-4749-5p: -57.200001
mde of hsa-miR-4749-3p: -54.899998
mde of hsa-miR-4750-5p: -55.299995
mde of hsa-miR-4750-3p: -60.000004
mde of hsa-miR-4751: -56.300007
mde of hsa-miR-371b-3p: -51.700005
mde of hsa-miR-4754: -55.799999
mde of hsa-miR-4756-5p: -56.700001
mde of hsa-miR-4757-5p: -56.299999
mde of hsa-miR-4758-5p: -60.099998
mde of hsa-miR-4758-3p: -58.899994
mde of hsa-miR-4763-5p: -55.800003
mde of hsa-miR-4763-3p: -65.500000
mde of hsa-miR-4767: -65.900009
mde of hsa-miR-4769-5p: -54.299995
mde of hsa-miR-4769-3p: -54.699993
mde of hsa-miR-4776-5p: -53.500004
mde of hsa-miR-4776-3p: -52.599998
mde of hsa-miR-4780: -51.699997
mde of hsa-miR-4436b-5p: -53.700001
mde of hsa-miR-4783-5p: -59.099998
mde of hsa-miR-4783-3p: -61.100006
mde of hsa-miR-4785: -55.300003
mde of hsa-miR-2467-5p: -51.700005
mde of hsa-miR-2467-3p: -53.600002
mde of hsa-miR-4786-5p: -52.099998
mde of hsa-miR-4786-3p: -52.799999
mde of hsa-miR-4787-5p: -61.700001
mde of hsa-miR-4787-3p: -64.600006
mde of hsa-miR-4788: -51.200001
mde of hsa-miR-4793-5p: -58.400002
mde of hsa-miR-4793-3p: -52.700005
mde of hsa-miR-5001-5p: -62.400009
mde of hsa-miR-5008-5p: -55.599998
mde of hsa-miR-5008-3p: -55.200001
mde of hsa-miR-5088-5p: -58.099995
mde of hsa-miR-5088-3p: -52.000000
mde of hsa-miR-5090: -56.499996
mde of hsa-miR-5091: -53.000004
mde of hsa-miR-5093: -52.000000
mde of hsa-miR-5189-5p: -60.299995
mde of hsa-miR-5189-3p: -51.100002
mde of hsa-miR-5192: -51.899994
mde of hsa-miR-5193: -52.299995
mde of hsa-miR-5196-5p: -57.099995
mde of hsa-miR-5196-3p: -52.200001
mde of hsa-miR-5100: -52.599998
mde of hsa-miR-5572: -52.200001
mde of hsa-miR-664b-5p: -53.299995
mde of hsa-miR-5587-3p: -51.299992
mde of hsa-miR-5589-3p: -52.700001
mde of hsa-miR-5685: -51.399998
mde of hsa-miR-5698: -51.899998
mde of hsa-miR-5705: -54.299999
mde of hsa-miR-5787: -57.199993
mde of hsa-miR-1199-5p: -55.600002
mde of hsa-miR-1199-3p: -52.700001
mde of hsa-miR-6068: -55.899998
mde of hsa-miR-6069: -56.699997
mde of hsa-miR-6075: -53.700001
mde of hsa-miR-6081: -62.200005
mde of hsa-miR-6084: -53.200001
mde of hsa-miR-6088: -51.599998
mde of hsa-miR-6089: -71.400002
mde of hsa-miR-6090: -55.000000
mde of hsa-miR-6125: -54.000000
mde of hsa-miR-6499-5p: -53.000004
mde of hsa-miR-6500-5p: -56.899994
mde of hsa-miR-6501-5p: -51.299999
mde of hsa-miR-6501-3p: -53.999996
mde of hsa-miR-6510-5p: -53.799995
mde of hsa-miR-6511a-5p: -55.900002
mde of hsa-miR-6511a-3p: -52.600002
mde of hsa-miR-6715b-3p: -52.100002
mde of hsa-miR-6717-5p: -51.399994
mde of hsa-miR-6511b-5p: -57.200001
mde of hsa-miR-6511b-3p: -56.800003
mde of hsa-miR-6720-5p: -59.700005
mde of hsa-miR-6720-3p: -52.799995
mde of hsa-miR-6721-5p: -52.599995
mde of hsa-miR-6722-3p: -60.099998
mde of hsa-miR-6724-5p: -67.400002
mde of hsa-miR-6726-5p: -54.899998
mde of hsa-miR-6727-5p: -63.400002
mde of hsa-miR-6727-3p: -51.600002
mde of hsa-miR-6728-5p: -56.299999
mde of hsa-miR-6729-5p: -60.100002
mde of hsa-miR-6729-3p: -53.700001
mde of hsa-miR-6730-5p: -52.399998
mde of hsa-miR-6730-3p: -54.500000
mde of hsa-miR-6732-5p: -52.900005
mde of hsa-miR-6732-3p: -56.399998
mde of hsa-miR-6734-5p: -52.799995
mde of hsa-miR-6734-3p: -53.200005
mde of hsa-miR-6735-5p: -59.299995
mde of hsa-miR-6735-3p: -56.299999
mde of hsa-miR-6736-5p: -51.199997
mde of hsa-miR-6737-5p: -55.200001
mde of hsa-miR-6737-3p: -52.099998
mde of hsa-miR-6738-5p: -56.799999
mde of hsa-miR-6738-3p: -52.799999
mde of hsa-miR-6741-5p: -56.600002
mde of hsa-miR-6741-3p: -54.899998
mde of hsa-miR-6742-5p: -55.200005
mde of hsa-miR-6743-5p: -59.899994
mde of hsa-miR-6743-3p: -57.299999
mde of hsa-miR-6744-3p: -53.800003
mde of hsa-miR-6746-5p: -57.799999
mde of hsa-miR-6746-3p: -56.299995
mde of hsa-miR-6747-5p: -54.900002
mde of hsa-miR-6748-5p: -51.399998
mde of hsa-miR-6749-5p: -59.899998
mde of hsa-miR-6749-3p: -56.300003
mde of hsa-miR-6750-5p: -57.400005
mde of hsa-miR-6751-5p: -55.599995
mde of hsa-miR-6752-5p: -61.100002
mde of hsa-miR-6752-3p: -53.599995
mde of hsa-miR-6753-5p: -55.300003
mde of hsa-miR-6753-3p: -53.500000
mde of hsa-miR-6754-5p: -54.199997
mde of hsa-miR-6754-3p: -51.700005
mde of hsa-miR-6756-5p: -62.599998
mde of hsa-miR-6756-3p: -52.299999
mde of hsa-miR-6757-5p: -53.699997
mde of hsa-miR-6759-3p: -52.099998
mde of hsa-miR-6760-5p: -53.100002
mde of hsa-miR-6760-3p: -51.799995
mde of hsa-miR-6761-3p: -51.699997
mde of hsa-miR-6762-5p: -58.500004
mde of hsa-miR-6762-3p: -54.599995
mde of hsa-miR-6763-3p: -58.400002
mde of hsa-miR-6764-5p: -52.799999
mde of hsa-miR-6765-5p: -65.499992
mde of hsa-miR-6765-3p: -56.200001
mde of hsa-miR-6766-5p: -53.500000
mde of hsa-miR-6766-3p: -51.399994
mde of hsa-miR-6767-5p: -54.299995
mde of hsa-miR-6768-5p: -55.299999
mde of hsa-miR-6768-3p: -51.900002
mde of hsa-miR-6769a-5p: -52.600002
mde of hsa-miR-6769a-3p: -52.000000
mde of hsa-miR-6770-5p: -53.400002
mde of hsa-miR-6771-5p: -58.599998
mde of hsa-miR-6772-5p: -53.900002
mde of hsa-miR-6772-3p: -53.299999
mde of hsa-miR-6773-5p: -51.799995
mde of hsa-miR-6774-5p: -59.999992
mde of hsa-miR-6775-5p: -68.200005
mde of hsa-miR-6775-3p: -55.100002
mde of hsa-miR-6776-3p: -55.000000
mde of hsa-miR-6777-5p: -58.599998
mde of hsa-miR-6777-3p: -52.399998
mde of hsa-miR-6778-5p: -55.700001
mde of hsa-miR-6779-5p: -53.299999
mde of hsa-miR-6780a-5p: -54.200001
mde of hsa-miR-6781-5p: -56.700001
mde of hsa-miR-6781-3p: -51.000004
mde of hsa-miR-6782-5p: -61.399994
mde of hsa-miR-6782-3p: -52.799999
mde of hsa-miR-6784-5p: -52.099995
mde of hsa-miR-6784-3p: -54.300003
mde of hsa-miR-6785-5p: -54.399994
mde of hsa-miR-6785-3p: -53.199997
mde of hsa-miR-6786-5p: -60.299995
mde of hsa-miR-6786-3p: -53.500000
mde of hsa-miR-6787-5p: -56.600006
mde of hsa-miR-6787-3p: -53.399998
mde of hsa-miR-6788-3p: -53.400002
mde of hsa-miR-6789-5p: -68.400009
mde of hsa-miR-6789-3p: -55.899998
mde of hsa-miR-6790-5p: -52.399998
mde of hsa-miR-6790-3p: -55.499996
mde of hsa-miR-6791-5p: -61.799999
mde of hsa-miR-6791-3p: -52.500004
mde of hsa-miR-6792-3p: -54.100002
mde of hsa-miR-6793-5p: -53.199997
mde of hsa-miR-6793-3p: -53.400002
mde of hsa-miR-6794-5p: -53.299999
mde of hsa-miR-6795-5p: -60.100002
mde of hsa-miR-6795-3p: -51.399998
mde of hsa-miR-6796-5p: -54.400005
mde of hsa-miR-6796-3p: -53.799999
mde of hsa-miR-6797-5p: -61.000000
mde of hsa-miR-6797-3p: -54.099995
mde of hsa-miR-6798-5p: -60.400005
mde of hsa-miR-6798-3p: -53.399998
mde of hsa-miR-6799-5p: -52.500004
mde of hsa-miR-6799-3p: -56.799995
mde of hsa-miR-6800-5p: -52.100002
mde of hsa-miR-6800-3p: -53.799995
mde of hsa-miR-6801-5p: -51.199997
mde of hsa-miR-6801-3p: -51.299999
mde of hsa-miR-6803-5p: -62.400002
mde of hsa-miR-6803-3p: -54.499996
mde of hsa-miR-6804-3p: -54.799995
mde of hsa-miR-6805-5p: -54.499992
mde of hsa-miR-6805-3p: -60.599998
mde of hsa-miR-6806-5p: -59.799999
mde of hsa-miR-6807-5p: -51.099995
mde of hsa-miR-6807-3p: -52.799999
mde of hsa-miR-6808-5p: -55.699993
mde of hsa-miR-6810-5p: -55.000004
mde of hsa-miR-6810-3p: -57.500000
mde of hsa-miR-6812-5p: -61.700005
mde of hsa-miR-6812-3p: -54.499992
mde of hsa-miR-6813-5p: -55.099998
mde of hsa-miR-6813-3p: -53.199997
mde of hsa-miR-6814-5p: -52.400005
mde of hsa-miR-6814-3p: -51.400005
mde of hsa-miR-6815-5p: -55.799995
mde of hsa-miR-6816-5p: -58.199997
mde of hsa-miR-6817-5p: -53.699997
mde of hsa-miR-6819-5p: -55.400002
mde of hsa-miR-6819-3p: -53.299999
mde of hsa-miR-6820-3p: -52.000000
mde of hsa-miR-6821-5p: -61.399998
mde of hsa-miR-6821-3p: -52.600002
mde of hsa-miR-6822-3p: -53.800003
mde of hsa-miR-6823-3p: -51.399998
mde of hsa-miR-6824-5p: -56.399998
mde of hsa-miR-6825-5p: -53.300003
mde of hsa-miR-6825-3p: -56.200001
mde of hsa-miR-6827-5p: -53.599998
mde of hsa-miR-6829-3p: -51.600002
mde of hsa-miR-6831-5p: -55.399998
mde of hsa-miR-6780b-5p: -55.399998
mde of hsa-miR-6836-5p: -58.200005
mde of hsa-miR-6836-3p: -58.600002
mde of hsa-miR-6837-5p: -51.399998
mde of hsa-miR-6837-3p: -51.500011
mde of hsa-miR-6840-5p: -58.899998
mde of hsa-miR-6840-3p: -54.099998
mde of hsa-miR-6842-5p: -54.400005
mde of hsa-miR-6842-3p: -52.900005
mde of hsa-miR-6845-3p: -54.799999
mde of hsa-miR-6846-5p: -55.699997
mde of hsa-miR-6847-5p: -53.200001
mde of hsa-miR-6848-5p: -60.299999
mde of hsa-miR-6849-5p: -53.999992
mde of hsa-miR-6849-3p: -54.400002
mde of hsa-miR-6850-5p: -59.300003
mde of hsa-miR-6850-3p: -54.700005
mde of hsa-miR-6851-5p: -57.200005
mde of hsa-miR-6853-5p: -54.400002
mde of hsa-miR-6855-5p: -55.800003
mde of hsa-miR-6856-5p: -55.900002
mde of hsa-miR-6857-5p: -52.900002
mde of hsa-miR-6858-5p: -56.899994
mde of hsa-miR-6858-3p: -57.599995
mde of hsa-miR-6859-5p: -53.199997
mde of hsa-miR-6859-3p: -55.600002
mde of hsa-miR-6769b-5p: -57.299999
mde of hsa-miR-6769b-3p: -51.199997
mde of hsa-miR-6860: -54.699993
mde of hsa-miR-6861-5p: -56.799999
mde of hsa-miR-6862-5p: -51.400002
mde of hsa-miR-6862-3p: -60.800003
mde of hsa-miR-6865-5p: -54.399998
mde of hsa-miR-6869-5p: -56.500004
mde of hsa-miR-6869-3p: -55.000004
mde of hsa-miR-6871-5p: -52.700001
mde of hsa-miR-6871-3p: -54.799999
mde of hsa-miR-6872-3p: -55.099998
mde of hsa-miR-6874-5p: -52.700001
mde of hsa-miR-6875-5p: -52.999996
mde of hsa-miR-6877-5p: -54.800003
mde of hsa-miR-6877-3p: -52.999996
mde of hsa-miR-6879-5p: -55.699993
mde of hsa-miR-6879-3p: -52.300003
mde of hsa-miR-6880-5p: -53.600002
mde of hsa-miR-6880-3p: -54.699997
mde of hsa-miR-6881-5p: -51.899994
mde of hsa-miR-6882-3p: -56.800007
mde of hsa-miR-6883-5p: -51.999992
mde of hsa-miR-6884-3p: -56.099995
mde of hsa-miR-6885-5p: -60.700016
mde of hsa-miR-6886-5p: -52.900002
mde of hsa-miR-6886-3p: -51.700001
mde of hsa-miR-6887-5p: -57.399998
mde of hsa-miR-6889-5p: -59.399994
mde of hsa-miR-6892-3p: -53.300003
mde of hsa-miR-6893-5p: -51.500000
mde of hsa-miR-6893-3p: -54.100002
mde of hsa-miR-6894-5p: -59.700001
mde of hsa-miR-6895-3p: -51.400002
mde of hsa-miR-7106-3p: -55.799999
mde of hsa-miR-7107-5p: -58.899998
mde of hsa-miR-7107-3p: -54.400005
mde of hsa-miR-7108-5p: -56.899998
mde of hsa-miR-7108-3p: -54.299995
mde of hsa-miR-7109-5p: -55.899998
mde of hsa-miR-7109-3p: -52.700001
mde of hsa-miR-7110-5p: -54.200001
mde of hsa-miR-7110-3p: -52.400005
mde of hsa-miR-7111-5p: -55.499996
mde of hsa-miR-7111-3p: -53.499996
mde of hsa-miR-7112-5p: -57.200001
mde of hsa-miR-7112-3p: -51.700001
mde of hsa-miR-7113-3p: -60.000004
mde of hsa-miR-7114-5p: -52.000000
mde of hsa-miR-7114-3p: -53.999996
mde of hsa-miR-7156-3p: -54.399998
mde of hsa-miR-7158-5p: -56.200005
mde of hsa-miR-7161-3p: -61.199997
mde of hsa-miR-7160-5p: -53.800003
mde of hsa-miR-7703: -54.599998
mde of hsa-miR-7704: -53.299999
mde of hsa-miR-7706: -57.500000
mde of hsa-miR-7843-5p: -53.000004
mde of hsa-miR-4433b-5p: -52.899994
mde of hsa-miR-4433b-3p: -56.099991
mde of hsa-miR-1273h-3p: -54.900002
mde of hsa-miR-7845-5p: -53.899994
mde of hsa-miR-7846-3p: -51.799999
mde of hsa-miR-7847-3p: -54.500000
mde of hsa-miR-7848-3p: -53.199997
mde of hsa-miR-7851-3p: -51.699997
mde of hsa-miR-7855-5p: -54.000004
mde of hsa-miR-7974: -57.700001
mde of hsa-miR-8052: -52.800003
mde of hsa-miR-8060: -55.499992
mde of hsa-miR-8069: -60.799999
mde of hsa-miR-8071: -51.699997
mde of hsa-miR-8072: -54.099998
mde of hsa-miR-8073: -56.199997
mde of hsa-miR-8074: -52.899998
mde of hsa-miR-8075: -55.999996
mde of hsa-miR-8077: -52.999996
mde of hsa-miR-8078: -56.699993
mde of hsa-miR-8085: -51.200001
mde of hsa-miR-8089: -62.200001
mde of hsa-miR-9898: -51.699993
mde of hsa-miR-9899: -64.700005
mde of hsa-miR-9901: -58.100002
mde of hsa-miR-10392-5p: -58.400002
mde of hsa-miR-10392-3p: -68.500008
mde of hsa-miR-10394-5p: -56.699997
mde of hsa-miR-10394-3p: -60.199993
mde of hsa-miR-10396a-5p: -55.099998
mde of hsa-miR-10396a-3p: -62.299995
mde of hsa-miR-10397-3p: -52.499996
mde of hsa-miR-10398-5p: -51.199997
mde of hsa-miR-10398-3p: -55.400002
mde of hsa-miR-10400-5p: -60.200005
mde of hsa-miR-10400-3p: -61.499996
mde of hsa-miR-10401-3p: -60.400005
mde of hsa-miR-10396b-5p: -58.500000
mde of hsa-miR-10396b-3p: -63.199993
mde of hsa-miR-11181-5p: -51.800003
mde of hsa-miR-3059-5p: -55.399994
mde of hsa-miR-3085-5p: -60.399998
mde of hsa-miR-3085-3p: -52.099995
mde of hsa-miR-9851-5p: -51.000000
mde of hsa-miR-9851-3p: -54.599998
mde of hsa-miR-12115: -59.900005
mde of hsa-miR-12116: -53.599998
mde of hsa-miR-12119: -58.099995
mde of hsa-miR-12120: -61.200001
mde of hsa-miR-12121: -55.400002
mde of hsa-miR-12122: -57.499996
mde of hsa-miR-12126: -52.000004
mde of hsa-miR-12127: -52.699997
mde of hsa-miR-12128: -59.099995
